# Supplementary material for: Application of the Composite Quality Score (CQS-2B) versus Cochrane’s Risk of Bias tool (Version 2) in systematic reviews of clinical trials – an exploratory study
Source: Front Med (Lausanne). 2024 May 2;11:1307815. doi: 10.3389/fmed.2024.1307815 (PMC11096475; doi:10.3389/fmed.2024.1307815)
Supplement: Supplementary file 1 [file Table_1.XLS]

## Sheet: Sheet1
Application of the Composite Quality Score (CQS-2B) versus Cochrane’s Risk of Bias tool (Version 2) in systematic reviews of clinical trials – An exploratory study
Steffen Mickenautsch, Stefan Rupf, Veerasamy Yengopal
1. Systematic review:
Sellem L, Flourakis M, Jackson KG, Joris PJ, Lumley J, Lohner S, Mensink RP, Soedamah-Muthu SS, Lovegrove JA. Impact of Replacement of Individual Dietary SFAs on Circulating Lipids and Other Biomarkers of Cardiometabolic Health: A Systematic Review and Meta-Analysis of Randomized Controlled Trials in Humans. Adv Nutr. 2022 Aug 1;13(4):1200-1225. doi: 10.1093/advances/nmab143. PMID: 34849532; PMCI…
Trials = 34	Ref	CQS-2B	RoB-2	Overall	L = Low eisk	SC = Some concerns		H = High risk		(Data extracted from Table 2)
van Rooijen	16	C1	L	van Rooijen MA, Plat J, Blom WAM, Zock PL, Mensink RP. Dietary stearic acid and palmitic acid do not differently affect ABCA1-mediated cholesterol efflux capacity in healthy men and postmenopausal women:a randomized controlled trial. Clin Nutr 2021;40(3):804–11.
Stonehouse	26	C1	L	Stonehouse W, Sergi D, Benassi-Evans B, James-Martin G, Johnson N, Thompson CH, Abeywardena M. Eucaloric diets enriched in palm olein, cocoa butter, and soybean oil did not differentially affect liver fat concentration in healthy participants: a 16-week randomized controlled trial. Am J Clin Nutr 2021;113(2):324–37.
Sun	27	C1	SC	Sun G, Xia H, Yang Y, Ma S, Zhou H, Shu G, Wang S, Yang X, Tang H, Wang F, et al. Effects of palm olein and olive oil on serum lipids in a Chinese population: a randomized, double-blind, cross-over trial. Asia Pac J Clin Nutr 2018;27(3):572–80.
Ng	28	C1	L	Ng YT, Voon PT, Ng TKW, Lee VKM,Mat Sahri M,Mohd Esa N, Ong SH, Ong ASH. Interesterified palm olein (IEPalm) and interesterified stearic acid-rich fat blend (IEStear) have no adverse effects on insulin resistance: a randomized control trial. Nutrients 2018;10(8):1112.
Karupaiah	29	C1	L	Karupaiah T, Chuah K-A, Chinna K,Matsuoka R,Masuda Y, Sundram K, Sugano M. Comparing effects of soybean oil- and palm olein-based mayonnaise consumption on the plasma lipid and lipoprotein profiles in human subjects: a double-blind randomized controlled trialwith crossover design. Lipids Health Dis 2016;15(1):131.
Kien	30	C1	H	Kien CL, Bunn JY, Stevens R, Bain J, Ikayeva O, Crain K, Koves TR, Muoio DM. Dietary intake of palmitate and oleate has broad impact on systemic and tissue lipid profiles in humans. Am J Clin Nutr 2014;99(3):436–45.
Rosqvist	31	C1	L	Rosqvist F, Iggman D, Kullberg J, Cedernaes J, Johansson H-E, Larsson A, Johansson L, Ahlström H, Arner P, Dahlman I, et al.Overfeeding polyunsaturated and saturated fat causes distinct effects on liver and visceral fat accumulation in humans. Diabetes 2014;63(7): 2356–68.
Tholstrup	32	C1	H	Tholstrup T, Hjerpsted J, Raff M. Palm olein increases plasma cholesterol moderately compared with olive oil in healthy individuals.Am J Clin Nutr 2011;94(6):1426–32.
Voon	33	C1	SC	Voon PT, Ng TKW, Lee VKM, Nesaretnam K. Diets high in palmitic acid (16:0), lauric and myristic acids (12:0 + 14:0), or oleic acid (18:1) do not alter postprandial or fasting plasma homocysteine and inflammatory markers in healthy Malaysian adults. Am J Clin Nutr 2011;94(6):1451–7.
Teng	34	C1	H	Teng KT, Voon PT, Cheng HM, Nesaretnam K. Effects of partially hydrogenated, semi-saturated, and high oleate vegetable oils on inflammatory markers and lipids. Lipids 2010;45(5):385–92.
Utarwuthipong	35	C1	SC	Utarwuthipong T, Komindr S, Pakpeankitvatana V, Songchitsomboon S, Thongmuang N. Small dense low-density lipoprotein concentration and oxidative susceptibility changes after consumption of soybean oil, rice bran oil, palm oil and mixed rice bran/palm oil in hypercholesterolaemic women. J Int Med Res 2009;37(1):96–104.
Mensink	36	C1	L	Mensink RP. Effects of products made froma high-palmitic acid, transfree semiliquid fat or a high-oleic acid, low-trans semiliquid fat on the serum lipoprotein profile and on C-reactive protein concentrations in humans. Eur J Clin Nutr 2008;62(5):617–24.
Vega-López	37	C1	L	Vega-López S, Ausman LM, Jalbert SM, Erkkilä AT, Lichtenstein AH.Palm and partially hydrogenated soybean oils adversely alter lipoprotein profiles compared with soybean and canola oils in moderately hyperlipidemic subjects. Am J Clin Nutr 2006;84(1):54–62.
Thijssen	38	C1	H	Thijssen MA,Mensink RP. Small differences in the effects of stearic acid, oleic acid, and linoleic acid on the serum lipoprotein profile of humans. Am J Clin Nutr 2005;82(3):510–16.
Gill	40	C1	SC	Gill JMR, Brown JC, Caslake MJ, Wright DM, Cooney J, Bedford D, HughesDA, Stanley JC, PackardCJ. Effects of dietarymonounsaturated fatty acids on lipoprotein concentrations, compositions, and subfraction distributions and on VLDL apolipoprotein B kinetics: dose-dependent effects on LDL. Am J Clin Nutr 2003;78(1):47–56.
Cater	41	C1	H	Cater NB, Denke MA. Behenic acid is a cholesterol-raising saturated fatty acid in humans. Am J Clin Nutr 2001;73(1):41–4.
Hunter	42	C1	SC	Hunter KA, Crosbie LC,Weir A,Miller GJ,Dutta-Roy AK. A residential study comparing the effects of diets rich in stearic acid, oleic acid, and linoleic acid on fasting blood lipids, hemostatic variables and platelets in young healthy men. J Nutr Biochem 2000;11(7–8):408–16.
Snook	43	C1	SC	Snook JT, Park S, Williams G, Tsai Y-H, Lee N. Effect of synthetic triglycerides ofmyristic, palmitic, and stearic acid on serum lipoprotein metabolism. Eur J Clin Nutr 1999;53(8):597–605.
Müller	44	C1	H	Müller H, Jordal O, Kierulf P, Kirkhus B, Pedersen JI. Replacement of partially hydrogenated soybean oil by palm oil in margarine without unfavorable effects on serum lipoproteins. Lipids 1998;33(9):879–87.
Schwab	45	C1	SC	Schwab US, Vogel S, Lammi-Keefe CJ, Ordovas JM, Schaefer EJ, Li Z, Ausman LM, Gualtieri L, Goldin BR, Furr HC, et al. Varying dietary fat type of reduced-fat diets has little effect on the susceptibility of LDL to oxidative modification in moderately hypercholesterolemic subjects. J Nutr 1998;128(10):1703–9.
Cater	46	C1	H	Cater NB, Heller HJ, Denke MA. Comparison of the effects of medium-chain triacylglycerols, palm oil, and high oleic acid sunflower oil on plasma triacylglycerol fatty acids and lipid and lipoprotein concentrations in humans. Am J Clin Nutr 1997;65(1):41–5.
Sundram	47	C1	L	Sundram K, Ismail A, Hayes KC, Jeyamalar R, Pathmanathan R. Trans (elaidic) fatty acids adversely affect the lipoprotein profile relative to specific saturated fatty acids in humans. J Nutr 1997;127(3):514S–20S.
Schwab	48	C1	L	Schwab US, Maliranta HM, Sarkkinen ES, Savolainen MJ, Kesäniemi YA, Uusitupa MI. Different effects of palmitic and stearic acidenriched diets on serum lipids and lipoproteins and plasma cholesteryl ester transfer protein activity in healthy young women. Metabolism 1996;45(2):143–9.
Temme	49	C1	SC	Temme EH, Mensink RP, Hornstra G. Comparison of the effects of diets enriched in lauric, palmitic, or oleic acids on serum lipids and lipoproteins in healthy women and men. Am J Clin Nutr 1996;63(6):897–903.
Choudhury	50	C1	L	Choudhury N, Tan L, Truswell AS. Comparison of palmolein and olive oil: effects on plasma lipids and vitamin E in young adults. Am J Clin Nutr 1995;61(5):1043–51.
Sundram	51	C1	H	Sundram K, Hayes KC, Siru OH. Both dietary 18:2 and 16:0 may be required to improve the serum LDL/HDL cholesterol ratio in normocholesterolemic men. J Nutr Biochem 1995;6(4):179–87.
Nestel	52	C1	H	Nestel P, Clifton P, Noakes M. Effects of increasing dietary palmitoleic acid compared with palmitic and oleic acids on plasma lipids of hypercholesterolemic men. J Lipid Res 1994;35(4):656–62.
Zock	53	C1	H	Zock PL, deVries JH, KatanMB. Impact ofmyristic acid versus palmitic acid on serum lipid and lipoprotein levels in healthy women and men.Arterioscler Thromb 1994;14(4):567–75.
Denke	54	C1	H	Denke MA, Grundy SM. Comparison of effects of lauric acid and palmitic acid on plasma lipids and lipoproteins. Am J Clin Nutr 1992;56(5):895–8.
Ng	55	C1	SC	Ng TK, Hassan K, Lim JB, Lye MS, Ishak R. Nonhypercholesterolemic effects of a palm-oil diet in Malaysian volunteers. Am J Clin Nutr 1991;53(4):1015S–20S.
Bonanome	56	C1	H	Bonanome A, Grundy SM. Effect of dietary stearic acid on plasma cholesterol and lipoprotein levels. N Engl J Med 1988;318(19):1244–8.
Mattson	57	C1	SC	Mattson FH, Grundy SM. Comparison of effects of dietary saturated, monounsaturated, and polyunsaturated fatty acids on plasma lipids and lipoproteins in man. J Lipid Res 1985;26(2):194–202.
Baudet	58	C1	SC	Baudet MF, Dachet C, Lasserre M, Esteva O, Jacotot B. Modification in the composition and metabolic properties of human low density and high density lipoproteins by different dietary fats. J Lipid Res 1984;25(5):456–68.
Lv	67	C1	SC	Lv C,Wang Y, Zhou C, Ma W, Yang Y, Xiao R, Yu H. Effects of dietary palm olein on the cardiovascular risk factors in healthy young adults.Food Nutr Res 2018;62:1353.
2. Data stratification according to RoB2 appraisal results
Measured outcome:			Effect of dietary fat substitutions on LDL-C
Comparison:											Comparison:										Comparison:
Palmitic acid vs MUFAs+PUFAs											Palmitic acid vs Stearic acid										Palmitic acid vs Oleic acid
				Palmitic acid			MUFAs+PUFAs							Palmitic acid			Stearic acid							Palmitic acid			Oleic acid
				N	Mean	SD	N	Mean	SD					N	Mean	SD	N	Mean	SD					N	Mean	SD	N	Mean	SD
Kien	30		H	16	1.45	0.39	16	1.74	0.37		Bonanome	56	H	11	2.84	0.5	11	3.62	0.6		Tholstrup	32	H	32	2.11	0.28	32	2.32	0.28
Teng	34		H	41	2.69	0.32	41	2.95	0.32		van Rooijen	16	L	34	3.44	1.14	34	3.58	1.22		Sundram	51	H	23	2.44	0.05	23	2.41	0.46
Cater	41		H	7	3.7	0.59	7	4.42	0.72		Ng	28	L	28	3.39	0.7	28	3.2	0.57		Nestel	52	H	34	3.89	0.6	34	4.05	0.64
Müller	44		H	27	2.61	0.65	27	2.9	0.75		Schwab	48	L	12	2.56	0.52	12	2.78	0.42		Zock	53	H	59	2.6	0.71	59	2.98	0.72
Cater	46		H	9	3.72	0.47	9	4.37	0.7		Snook	43	SC	18	2.2	0.64	16	2.55	0.8		Mensink	36	L	44	3.49	1.13	44	3.84	1.14
Sundram	51		H	23	2.44	0.05	23	2.56	0.49												Sundram	47	L	27	3.17	0.7	27	3.15	0.73
Denke	54		H	14	3.31	1.65	14	3.93	1.91												Choudhury	50	L	21	3.41	0.96	21	3.33	1.13
Bonanome	56		H	11	3.07	0.66	11	3.62	0.6												Voon	33	SC	45	3.06	0.64	45	3.2	0.71
Stonehouse	26		L	23	2.46	0.57	20	2.93	0.59												Temme	49	SC	32	3.49	0.94	32	3.71	0.91
Karupaiah	29		L	34	3.22	0.57	34	3.05	0.57
Vega-López	37		L	15	3.62	0.59	15	4.27	0.91
Sun	27		SC	100	2.51	0.5	100	2.48	0.5
Lv	67		SC	29	2	0.43	28	2.24	0.58
Utarwuthipong	35		SC	16	4.08	2.42	16	4.78	2.51
Gill	40		SC	35	4	0.83	35	4.2	0.77
Schwab	45		SC	14	3.24	0.51	14	3.16	0.44
Ng	55		SC	26	1.78	0.49	27	2.52	0.77
Mattson	57		SC	20	3.08	0.93	20	3.7	1.27
Measured outcome:			Effect of dietary fat substitutions on TC
Comparison:											Comparison:										Comparison:
Palmitic acid vs MUFAs+PUFAs											Palmitic acid vs Stearic acid										Palmitic acid vs Oleic acid
				Palmitic acid			MUFAs+PUFAs							Palmitic acid			Stearic acid							Palmitic acid			Oleic acid
				N	Mean	SD	N	Mean	SD					N	Mean	SD	N	Mean	SD					N	Mean	SD	N	Mean	SD
Kien	30		H	18	3.1	0.44	18	3.31	0.47		Bonanome	56	H	11	4.47	0.6	11	5.22	0.76		Tholstrup	32	H	32	3.92	0.45	32	4.15	0.57
Teng	34		H	41	4.48	0.26	41	4.66	0.26		van Rooijen	16	L	34	5.39	1.22	34	5.58	1.29		Sundram	51	H	23	4.44	0.67	23	4.51	0.61
Cater	41		H	7	5.12	0.54	7	5.84	0.72		Ng	28	L	28	5.3	0.7	28	5.19	0.57		Nestel	52	H	34	5.58	0.63	34	5.78	0.73
Müller	44		H	27	4.45	0.64	27	4.74	0.66		Schwab	48	L	12	4.32	0.73	12	4.71	0.48		Zock	53	H	59	4.53	0.81	59	4.96	0.85
Cater	46		H	9	5.22	0.52	9	5.79	0.72		Snook	43	SC	18	3.82	0.81	16	4.21	0.92		Mensink	36	L	44	5.6	1.15	44	6.03	1.16
Sundram	51		H	23	4.44	0.67	23	4.54	0.62												Sundram	47	L	27	4.78	0.7	27	4.85	0.77
Denke	54		H	14	4.44	2.02	14	5.17	2.43												Choudhury	50	L	21	4.63	0.99	21	4.65	1.26
Bonanome	56		H	11	4.68	0.66	11	5.22	0.76												Voon	33	SC	45	4.65	0.71	45	4.81	0.74
Stonehouse	26		L	23	4.24	0.77	20	4.84	0.62												Temme	49	SC	32	5.42	1.02	32	5.69	0.93
Karupaiah	29		L	34	4.8	0.65	34	5.06	0.61
Vega-López	37		L	15	5.43	0.65	15	6.21	0.93
Sun	27		SC	100	4.36	0.68	100	4.34	0.69
Lv	67		SC	29	3.96	0.59	28	4.3	2.96
Utarwuthipong	35		SC	16	5.94	2.88	16	6.85	2.61
Gill	40		SC	35	5.96	0.83	35	6.1	0.83
Schwab	45		SC	14	5.05	0.53	14	5	0.49
Ng	55		SC	26	3.15	0.6	27	4	0.87
Mattson	57		SC	20	5.09	0.69	20	5.79	1.16
Baudet	58		SC	24	4.53	0.59	24	5.11	0.87
Measured outcome:			Effect of dietary fat substitutions on HDL-C
Comparison:											Comparison:										Comparison:
Palmitic acid vs MUFAs+PUFAs											Palmitic acid vs Stearic acid										Palmitic acid vs Oleic acid
				Palmitic acid			MUFAs+PUFAs							Palmitic acid			Stearic acid							Palmitic acid			Oleic acid
				N	Mean	SD	N	Mean	SD					N	Mean	SD	N	Mean	SD					N	Mean	SD	N	Mean	SD
Kien	30		H	18	1.22	0.24	18	1.31	0.28		Bonanome	56	H	11	1.03	0.17	11	1.09	0.23		Tholstrup	32	H	32	1.2	0.11	32	1.22	0.11
Teng	34		H	41	1.63	0.19	41	1.55	0.19		van Rooijen	16	L	34	1.39	0.27	34	1.48	0.29		Sundram	51	H	23	1.23	0.31	23	1.44	0.26
Cater	41		H	7	0.91	0.16	7	0.88	0.16		Ng	28	L	28	1.39	0.24	28	1.36	0.27		Nestel	52	H	34	1.12	0.24	34	1.14	0.24
Müller	44		H	27	1.43	0.28	27	1.47	0.32		Schwab	48	L	12	1.37	0.21	12	1.51	0.24		Zock	53	H	59	1.5	0.3	59	1.52	0.33
Cater	46		H	9	0.93	0.26	9	0.91	0.16		Snook	43	SC	18	1.32	0.34	16	1.3	0.32		Mensink	36	L	44	1.55	0.39	44	1.62	0.43
Sundram	51		H	23	1.23	0.31	23	1.23	0.28												Sundram	47	L	27	1.25	0.19	27	1.26	0.22
Denke	54		H	14	0.83	0.67	14	0.9	0.79												Choudhury	50	L	21	0.8	0.19	21	0.91	0.33
Bonanome	56		H	11	1.13	0.23	11	1.09	0.23												Voon	33	SC	45	1.28	0.23	45	1.31	0.26
Stonehouse	26		L	23	1.37	0.28	20	1.49	0.27												Temme	49	SC	32	1.44	0.38	32	1.47	0.4
Karupaiah	29		L	34	1.21	0.27	34	1.34	0.3
Vega-López	37		L	15	1.24	0.21	15	1.29	0.21
Sun	27		SC	100	1.22	0.2	100	1.21	0.17
Lv	67		SC	29	1.45	0.32	28	1.44	0.26
Utarwuthipong	35		SC	16	1.33	1.29	16	1.53	1.39
Gill	40		SC	35	1.37	0.47	35	1.35	0.41
Schwab	45		SC	14	1.14	0.24	14	1.15	0.24
Ng	55		SC	26	0.99	0.21	27	1.08	0.27
Mattson	57		SC	20	0.98	0.23	20	1.01	0.23
Measured outcome:			Effect of dietary fat substitutions on triacylglycerol
Comparison:											Comparison:										Comparison:
Palmitic acid vs MUFAs+PUFAs											Palmitic acid vs Stearic acid										Palmitic acid vs Oleic acid
				Palmitic acid			MUFAs+PUFAs							Palmitic acid			Stearic acid							Palmitic acid			Oleic acid
				N	Mean	SD	N	Mean	SD					N	Mean	SD	N	Mean	SD					N	Mean	SD	N	Mean	SD
Kien	30		H	18	0.53	0.16	18	0.58	0.18		Bonanome	56	H	11	1.46	0.36	11	1.45	0.5		Tholstrup	32	H	32	0.9	0.28	32	0.78	0.28
Teng	34		H	41	0.83	0.06	41	0.88	0.06		van Rooijen	16	L	34	1.24	0.62	34	1.16	0.57		Sundram	51	H	23	0.94	0.34	23	0.73	0.25
Cater	41		H	7	1.35	0.56	7	1.39	0.47		Ng	28	L	28	1.16	0.8	28	1.39	0.87		Nestel	52	H	34	1.27	0.53	34	1.3	0.58
Müller	44		H	27	0.89	0.36	27	0.9	0.42		Schwab	48	L	12	0.84	0.42	12	1	0.52		Zock	53	H	59	0.95	0.43	59	1	0.55
Cater	46		H	9	1.45	0.89	9	1.35	0.42		Snook	43	SC	18	0.64	0.42	16	0.8	0.52		Mensink	36	L	44	1.2	0.61	44	1.25	0.6
Sundram	51		H	23	0.94	0.34	23	0.85	0.31												Sundram	47	L	27	0.78	0.29	27	0.94	0.41
Denke	54		H	14	1.05	0.75	14	1.06	0.71												Choudhury	50	L	21	0.95	0.41	21	0.97	0.56
Bonanome	56		H	11	1.38	0.43	11	1.45	0.5												Voon	33	SC	45	0.84	0.37	45	0.85	0.31
Stonehouse	26		L	23	0.88	0.48	20	0.92	0.35												Temme	49	SC	32	1.07	0.42	32	1.11	0.54
Karupaiah	29		L	34	1.13	0.54	34	1.08	0.45
Vega-López	37		L	15	1.35	0.68	15	1.35	0.71
Sun	27		SC	100	0.94	0.39	100	0.93	0.4
Lv	67		SC	29	0.73	0.22	28	0.87	0.42
Utarwuthipong	35		SC	16	1.16	1.68	16	1.17	1.54
Gill	40		SC	35	1.76	0.71	35	1.79	0.77
Schwab	45		SC	14	1.25	0.34	14	1.26	0.33
Ng	55		SC	26	0.86	0.38	27	0.88	0.36
Mattson	57		SC	20	2.81	1.92	20	2.92	1.97
Baudet	58		SC	24	1.23	1.12	24	0.89	0.58
Measured outcome:			Effect of dietary fat substitutions on apoA-I concentrations
Comparison:											Comparison:
Palmitic acid vs MUFAs+PUFAs											Palmitic acid vs Oleic acid
				Palmitic acid			MUFAs+PUFAs							Palmitic acid			Oleic acid
				N	Mean	SD	N	Mean	SD					N	Mean	SD	N	Mean	SD
Teng	34		H	41	1.08	0.05	41	1.01	0.05		Sundram	51	H	23	1.31	0.2	23	1.33	0.17
Müller	44		H	27	1.75	0.25	27	1.78	0.27		Zock	53	H	59	1.46	0.19	59	1.47	0.21
Sundram	51		H	23	1.31	0.2	23	1.31	0.14		Sundram	47	L	27	1.35	0.23	27	1.31	0.24
Stonehouse	26		L	23	1.41	0.22	20	1.53	0.2		Voon	33	SC	45	1.3	0.26	45	1.33	0.25
Karupaiah	29		L	34	1.26	0.19	34	1.24	0.19		Temme	49	SC	32	1.67	0.3	32	1.74	0.37
Vega-López	37		L	15	1.59	0.16	15	1.69	0.15
Sun	27		SC	100	1.17	0.18	100	1.21	0.21
Lv	67		SC	29	1.29	0.27	28	1.37	0.21
Gill	40		SC	35	1.35	0.31	35	1.32	0.28
Measured outcome:			Effect of dietary fat substitutions on apoB concentrations
Comparison:											Comparison:
Palmitic acid vs MUFAs+PUFAs											Palmitic acid vs Oleic acid
				Palmitic acid			MUFAs+PUFAs							Palmitic acid			Oleic acid
				N	Mean	SD	N	Mean	SD					N	Mean	SD	N	Mean	SD
Teng	34		H	41	1.27	0.1	41	1.37	0.1		Sundram	51	H	23	0.86	0.24	23	0.89	0.18
Müller	44		H	27	1.04	0.23	27	1.11	0.22		Zock	53	H	59	0.69	0.17	59	0.74	0.16
Sundram	51		H	23	0.86	0.24	23	0.86	0.18		Sundram	47	L	27	0.84	0.25	27	0.88	0.15
Stonehouse	26		L	23	0.71	0.14	20	0.79	0.15		Voon	33	SC	45	1.37	0.37	45	1.43	0.35
Karupaiah	29		L	34	1.11	0.26	34	1.17	0.25		Temme	49	SC	32	1.12	0.32	32	1.18	0.3
Vega-López	37		L	15	1.21	0.22	15	1.36	0.27
Sun	27		SC	100	0.79	0.11	100	0.76	0.13
Lv	67		SC	29	0.62	0.22	28	0.68	0.26
Gill	40		SC	35	1.17	0.2	35	1.21	0.18
2. Data stratification according to CQS-2B appraisal results
Measured outcome:			Effect of dietary fat substitutions on LDL-C
Comparison:											Comparison:										Comparison:
Palmitic acid vs MUFAs+PUFAs											Palmitic acid vs Stearic acid										Palmitic acid vs Oleic acid
				Palmitic acid			MUFAs+PUFAs							Palmitic acid			Stearic acid							Palmitic acid
				N	Mean	SD	N	Mean	SD					N	Mean	SD	N	Mean	SD					N	Mean	SD	N	Mean	SD
Kien	30		C1	16	1.45	0.39	16	1.74	0.37		Bonanome	56	C1	11	2.84	0.5	11	3.62	0.6		Tholstrup	32	C1	32	2.11	0.28	32	2.32	0.28
Cater	41		C1	7	3.7	0.59	7	4.42	0.72		Ng	28	C1	28	3.39	0.7	28	3.2	0.57		Sundram	51	C1	23	2.44	0.05	23	2.41	0.46
Müller	44		C1	27	2.61	0.65	27	2.9	0.75		Schwab	48	C1	12	2.56	0.52	12	2.78	0.42		Nestel	52	C1	34	3.89	0.6	34	4.05	0.64
Cater	46		C1	9	3.72	0.47	9	4.37	0.7		Snook	43	C1	18	2.2	0.64	16	2.55	0.8		Zock	53	C1	59	2.6	0.71	59	2.98	0.72
Sundram	51		C1	23	2.44	0.05	23	2.56	0.49												Mensink	36	C1	44	3.49	1.13	44	3.84	1.14
Denke	54		C1	14	3.31	1.65	14	3.93	1.91												Sundram	47	C1	27	3.17	0.7	27	3.15	0.73
Bonanome	56		C1	11	3.07	0.66	11	3.62	0.6		van Rooijen	16	C3	34	3.44	1.14	34	3.58	1.22		Choudhury	50	C1	21	3.41	0.96	21	3.33	1.13
Karupaiah	29		C1	34	3.22	0.57	34	3.05	0.57												Voon	33	C1	45	3.06	0.64	45	3.2	0.71
Vega-López	37		C1	15	3.62	0.59	15	4.27	0.91
Sun	27		C1	100	2.51	0.5	100	2.48	0.5
Lv	67		C1	29	2	0.43	28	2.24	0.58
Utarwuthipong	35		C1	16	4.08	2.42	16	4.78	2.51
Gill	40		C1	35	4	0.83	35	4.2	0.77
Schwab	45		C1	14	3.24	0.51	14	3.16	0.44
Ng	55		C1	26	1.78	0.49	27	2.52	0.77
Mattson	57		C1	20	3.08	0.93	20	3.7	1.27
Stonehouse	26		C2	23	2.46	0.57	20	2.93	0.59
Measured outcome:			Effect of dietary fat substitutions on TC
Comparison:											Comparison:										Comparison:
Palmitic acid vs MUFAs+PUFAs											Palmitic acid vs Stearic acid										Palmitic acid vs Oleic acid
				Palmitic acid			MUFAs+PUFAs							Palmitic acid			Stearic acid							Palmitic acid			Oleic acid
				N	Mean	SD	N	Mean	SD					N	Mean	SD	N	Mean	SD					N	Mean	SD	N	Mean	SD
Kien	30		C1	18	3.1	0.44	18	3.31	0.47		Bonanome	56	C1	11	4.47	0.6	11	5.22	0.76		Tholstrup	32	C1	32	3.92	0.45	32	4.15	0.57
Teng	34		C1	41	4.48	0.26	41	4.66	0.26		Ng	28	C1	28	5.3	0.7	28	5.19	0.57		Sundram	51	C1	23	4.44	0.67	23	4.51	0.61
Cater	41		C1	7	5.12	0.54	7	5.84	0.72		Schwab	48	C1	12	4.32	0.73	12	4.71	0.48		Nestel	52	C1	34	5.58	0.63	34	5.78	0.73
Müller	44		C1	27	4.45	0.64	27	4.74	0.66		Snook	43	C1	18	3.82	0.81	16	4.21	0.92		Zock	53	C1	59	4.53	0.81	59	4.96	0.85
Cater	46		C1	9	5.22	0.52	9	5.79	0.72												Mensink	36	C1	44	5.6	1.15	44	6.03	1.16
Sundram	51		C1	23	4.44	0.67	23	4.54	0.62												Sundram	47	C1	27	4.78	0.7	27	4.85	0.77
Denke	54		C1	14	4.44	2.02	14	5.17	2.43		van Rooijen	16	C3	34	5.39	1.22	34	5.58	1.29		Choudhury	50	C1	21	4.63	0.99	21	4.65	1.26
Bonanome	56		C1	11	4.68	0.66	11	5.22	0.76												Voon	33	C1	45	4.65	0.71	45	4.81	0.74
Karupaiah	29		C1	34	4.8	0.65	34	5.06	0.61
Vega-López	37		C1	15	5.43	0.65	15	6.21	0.93
Sun	27		C1	100	4.36	0.68	100	4.34	0.69
Lv	67		C1	29	3.96	0.59	28	4.3	2.96
Utarwuthipong	35		C1	16	5.94	2.88	16	6.85	2.61
Gill	40		C1	35	5.96	0.83	35	6.1	0.83
Schwab	45		C1	14	5.05	0.53	14	5	0.49
Ng	55		C1	26	3.15	0.6	27	4	0.87
Mattson	57		C1	20	5.09	0.69	20	5.79	1.16
Baudet	58		C1	24	4.53	0.59	24	5.11	0.87
Stonehouse	26		C2	23	4.24	0.77	20	4.84	0.62
Measured outcome:			Effect of dietary fat substitutions on HDL-C
Comparison:											Comparison:										Comparison:
Palmitic acid vs MUFAs+PUFAs											Palmitic acid vs Stearic acid										Palmitic acid vs Oleic acid
				Palmitic acid			MUFAs+PUFAs							Palmitic acid			Stearic acid							Palmitic acid			Oleic acid
				N	Mean	SD	N	Mean	SD					N	Mean	SD	N	Mean	SD					N	Mean	SD	N	Mean	SD
Kien	30		C1	18	1.22	0.24	18	1.31	0.28		Bonanome	56	C1	11	1.03	0.17	11	1.09	0.23		Tholstrup	32	C1	32	1.2	0.11	32	1.22	0.11
Teng	34		C1	41	1.63	0.19	41	1.55	0.19		Ng	28	C1	28	1.39	0.24	28	1.36	0.27		Sundram	51	C1	23	1.23	0.31	23	1.44	0.18
Cater	41		C1	7	0.91	0.16	7	0.88	0.16		Schwab	48	C1	12	1.37	0.21	12	1.51	0.24		Nestel	52	C1	34	1.12	0.24	34	1.14	0.24
Müller	44		C1	27	1.43	0.28	27	1.47	0.32		Snook	43	C1	18	1.32	0.34	16	1.3	0.32		Zock	53	C1	59	1.5	0.3	59	1.52	0.33
Cater	46		C1	9	0.93	0.26	9	0.91	0.16												Mensink	36	C1	44	1.55	0.39	44	1.62	0.43
Sundram	51		C1	23	1.23	0.31	23	1.23	0.28												Sundram	47	C1	27	1.25	0.19	27	1.26	0.22
Denke	54		C1	14	0.83	0.67	14	0.9	0.79		van Rooijen	16	C3	34	1.39	0.27	34	1.48	0.29		Choudhury	50	C1	21	0.8	0.19	21	0.91	0.33
Bonanome	56		C1	11	1.13	0.23	11	1.09	0.23												Voon	33	C1	45	1.28	0.23	45	1.31	0.26
Karupaiah	29		C1	34	1.21	0.27	34	1.34	0.3												Temme	49	C1	32	1.44	0.38	32	1.47	0.4
Vega-López	37		C1	15	1.24	0.21	15	1.29	0.21
Sun	27		C1	100	1.22	0.2	100	1.21	0.17
Lv	67		C1	29	1.45	0.32	28	1.44	0.26
Utarwuthipong	35		C1	16	1.33	1.29	16	1.53	1.39
Gill	40		C1	35	1.37	0.47	35	1.35	0.41
Schwab	45		C1	14	1.14	0.24	14	1.15	0.24
Ng	55		C1	26	0.99	0.21	27	1.08	0.27
Mattson	57		C1	20	0.98	0.23	20	1.01	0.23
Stonehouse	26		C2	23	1.37	0.28	20	1.49	0.27
Measured outcome:			Effect of dietary fat substitutions on triacylglycerol
Comparison:											Comparison:										Comparison:
Palmitic acid vs MUFAs+PUFAs											Palmitic acid vs Stearic acid										Palmitic acid vs Oleic acid
				Palmitic acid			MUFAs+PUFAs							Palmitic acid			Stearic acid							Palmitic acid			Oleic acid
				N	Mean	SD	N	Mean	SD					N	Mean	SD	N	Mean	SD					N	Mean	SD	N	Mean	SD
Kien	30		C1	18	0.53	0.16	18	0.58	0.18		Bonanome	56	C1	11	1.46	0.36	11	1.45	0.5		Tholstrup	32	C1	32	0.9	0.28	32	0.78	0.28
Teng	34		C1	41	0.83	0.06	41	0.88	0.06		Ng	28	C1	28	1.16	0.8	28	1.39	0.87		Sundram	51	C1	23	0.94	0.34	23	0.73	0.25
Cater	41		C1	7	1.35	0.56	7	1.39	0.47		Schwab	48	C1	12	0.84	0.42	12	1	0.52		Nestel	52	C1	34	1.27	0.53	34	1.3	0.58
Müller	44		C1	27	0.89	0.36	27	0.9	0.42		Snook	43	C1	18	0.64	0.42	16	0.8	0.52		Zock	53	C1	59	0.95	0.43	59	1	0.55
Cater	46		C1	9	1.45	0.89	9	1.35	0.42												Mensink	36	C1	44	1.2	0.61	44	1.25	0.6
Sundram	51		C1	23	0.94	0.34	23	0.85	0.31												Sundram	47	C1	27	0.78	0.29	27	0.94	0.41
Denke	54		C1	14	1.05	0.75	14	1.06	0.71		van Rooijen	16	C3	34	1.24	0.62	34	1.16	0.57		Choudhury	50	C1	21	0.95	0.41	21	0.97	0.56
Bonanome	56		C1	11	1.38	0.43	11	1.45	0.5												Voon	33	C1	45	0.84	0.37	45	0.85	0.31
Karupaiah	29		C1	34	1.13	0.54	34	1.08	0.45												Temme	49	C1	32	1.07	0.42	32	1.11	0.54
Vega-López	37		C1	15	1.35	0.68	15	1.35	0.71
Sun	27		C1	100	0.94	0.39	100	0.93	0.4
Lv	67		C1	29	0.73	0.22	28	0.87	0.42
Utarwuthipong	35		C1	16	1.16	1.68	16	1.17	1.54
Gill	40		C1	35	1.76	0.71	35	1.79	0.77
Schwab	45		C1	14	1.25	0.34	14	1.26	0.33
Ng	55		C1	26	0.86	0.38	27	0.88	0.36
Mattson	57		C1	20	2.81	1.92	20	2.92
Baudet	58		C1	24	1.23	1.12	24	0.89	0.58
Stonehouse	26		C2	23	0.88	0.48	20	0.92	0.35
Measured outcome:			Effect of dietary fat substitutions on apoA-I concentrations
Comparison:											Comparison:
Palmitic acid vs MUFAs+PUFAs											Palmitic acid vs Oleic acid
				Palmitic acid			MUFAs+PUFAs							Palmitic acid			Oleic acid
				N	Mean	SD	N	Mean	SD					N	Mean	SD	N	Mean	SD
Teng	34		C1	41	1.08	0.05	41	1.01	0.05		Sundram	51	C1	23	1.31	0.2	23	1.33	0.17
Müller	44		C1	27	1.75	0.25	27	1.78	0.27		Zock	53	C1	59	1.46	0.19	59	1.47	0.21
Sundram	51		C1	23	1.31	0.2	23	1.31	0.14		Sundram	47	C1	27	1.35	0.23	27	1.31	0.24
Karupaiah	29		C1	34	1.26	0.19	34	1.24	0.19		Voon	33	C1	45	1.3	0.26	45	1.33	0.25
Vega-López	37		C1	15	1.59	0.16	15	1.69	0.15		Temme	49	C1	32	1.67	0.3	32	1.74	0.37
Sun	27		C1	100	1.17	0.18	100	1.21	0.21
Lv	67		C1	29	1.29	0.27	28	1.37	0.21
Gill	40		C1	35	1.35	0.31	35	1.32	0.28
Stonehouse	26		C2	23	1.41	0.22	20	1.53	0.2
Measured outcome:			Effect of dietary fat substitutions on apoB concentrations
Comparison:											Comparison:
Palmitic acid vs MUFAs+PUFAs											Palmitic acid vs Oleic acid
				Palmitic acid			MUFAs+PUFAs							Palmitic acid			Oleic acid
				N	Mean	SD	N	Mean	SD					N	Mean	SD	N	Mean	SD
Teng	34		C1	41	1.27	0.1	41	1.37	0.1		Sundram	51	C1	23	0.86	0.24	23	0.89	0.18
Müller	44		C1	27	1.04	0.23	27	1.11	0.22		Zock	53	C1	59	0.69	0.17	59	0.74	0.16
Sundram	51		C1	23	0.86	0.24	23	0.86	0.18		Sundram	47	C1	27	0.84	0.25	27	0.88	0.15
Karupaiah	29		C1	34	1.11	0.26	34	1.17	0.25		Voon	33	C1	45	1.37	0.37	45	1.43	0.35
Vega-López	37		C1	15	1.21	0.22	15	1.36	0.27		Temme	49	C1	32	1.12	0.32	32	1.18	0.3
Sun	27		C1	100	0.79	0.11	100	0.76	0.13
Lv	67		C1	29	0.62	0.22	28	0.68	0.26
Gill	40		C1	35	1.17	0.2	35	1.21	0.18
Stonehouse	26		C1	23	0.71	0.14	20	0.79	0.15
SD = Standard deviation
CI = Confidence interval
PUFA/MUFA = monounsaturated/polyunsaturated fatty acid
LDL-C = LDL cholesterol
HDL-C = cholesterol
TC = total cholesterol
C1-4 level = Corroboration level 1-4
N = Number of subjects per trial group

## Sheet: Sheet2
Risk of Bias 2 Tool													CQS-2
Comparison:		Palmitic acid vs MUFAs+PUFAs
Measured outcome:		Effect of dietary fat substitutions on LDL-C
Measured outcome:		Effect of dietary fat substitutions on TC
Measured outcome:		Effect of dietary fat substitutions on HDL-C
Measured outcome:		Effect of dietary fat substitutions on triacylglycerol
Measured outcome:		Effect of dietary fat substitutions on apoA-I concentrations
Measured outcome:		Effect of dietary fat substitutions on apoB concentrations
SD = Standard deviation
CI = Confidence interval
PUFA/MUFA = monounsaturated/polyunsaturated fatty acid
LDL-C = LDL cholesterol
HDL-C = cholesterol
TC = total cholesterol
C1-4 level = Corroboration level 1-4

## Sheet: Sheet3
Risk of Bias 2 Tool													CQS-2
Comparison:		Palmitic acid vs Stearic acid
Measured outcome:		Effect of dietary fat substitutions on LDL-C
Measured outcome:		Effect of dietary fat substitutions on TC
Measured outcome:		Effect of dietary fat substitutions on HDL-C
Measured outcome:		Effect of dietary fat substitutions on triacylglycerol
SD = Standard deviation
CI = Confidence interval
PUFA/MUFA = monounsaturated/polyunsaturated fatty acid
LDL-C = LDL cholesterol
HDL-C = cholesterol
TC = total cholesterol
C1-4 level = Corroboration level 1-4

## Sheet: Sheet4
Risk of Bias 2 Tool													CQS-2
Comparison:		Palmitic acid vs Oleic acid
Measured outcome:		Effect of dietary fat substitutions on LDL-C
Measured outcome:		Effect of dietary fat substitutions on TC
Measured outcome:		Effect of dietary fat substitutions on HDL-C
Measured outcome:		Effect of dietary fat substitutions on triacylglycerol
Measured outcome:		Effect of dietary fat substitutions on apoA-I concentrations
Measured outcome:		Effect of dietary fat substitutions on apoB concentrations
SD = Standard deviation
CI = Confidence interval
PUFA/MUFA = monounsaturated/polyunsaturated fatty acid
LDL-C = LDL cholesterol
HDL-C = cholesterol
TC = total cholesterol
C1-4 level = Corroboration level 1-4

## Sheet: Sheet5
1. Meta-analyses
1.1. RoB 2											1.2. CQS-2B
2. WALD test
	M	LCL	UCL			SE	SE sq	M1-M2	denom	z	p-value
ROB2	-0.07	-0.1	-0.04	0.03	0.03	0.0153061	0.000234277	0.01	0.0255102	0.392	0.695
CQS-2	-0.08	-0.12	-0.04	0.04	0.04	0.0204082	0.000416493
