# Supplementary material for: Application of the Composite Quality Score (CQS-2B) versus Cochrane’s Risk of Bias tool (Version 2) in systematic reviews of clinical trials – an exploratory study
Source: Front Med (Lausanne). 2024 May 2;11:1307815. doi: 10.3389/fmed.2024.1307815 (PMC11096475; doi:10.3389/fmed.2024.1307815)
Supplement: Supplementary file 2 [file Table_2.XLS]

## Sheet: Sheet1
Application of the Composite Quality Score (CQS-2B) versus Cochrane’s Risk of Bias tool (Version 2) in systematic reviews of clinical trials – An exploratory study
Steffen Mickenautsch, Stefan Rupf, Veerasamy Yengopal
1. Trial appraisal with the CQS-2B
1.1.Appraisal summary			Criterion
CQS-2B		I	II	III	IV
van Rooijen	16	1	1	1	0
Stonehouse	26	1	1	0	0
Sun	27	1	0	1	1
Ng	28	1	0	1	0
Karupaiah	29	1	0	1	0
Kien	30	1	0	0	0
Rosqvist	31	1	0	1	0
Tholstrup	32	1	0	1	0
Voon	33	1	0	0	0
Teng	34	1	0	0	0
Utarwuthipong	35	1	0	0	0
Mensink	36	1	0	1	0
Vega-López	37	1	0	0	0
Thijssen	38	1	0	0	0
Gill	40	1	0	1	0
Cater	41	1	0	0	0
Hunter	42	1	0	0	0
Snook	43	1	0	0	0
Müller	44	1	0	0	0
Schwab	45	1	0	0	0
Cater	46	1	0	0	0
Sundram	47	1	0	1	0
Schwab	48	1	0	0	0
Temme	49	1	0	0	0
Choudhury	50	1	0	0	0
Sundram	51	1	0	1	0
Nestel	52	1	0	0	0
Zock	53	1	0	0	0
Denke	54	1	0	0	0
Ng	55	1	0	1	0
Bonanome	56	1	0	0	0
Mattson	57	1	0	0	0
Baudet	58	1	0	0	0
Lv	67	1	0	0	0
1.2. Verbatim table
		Criterion I
		1-score	Verbatim text	Page	Column	Paragraph
van Rooijen	16	1	A randomized controlled trial	804	Title
Stonehouse	26	1	a 16-week randomized controlled trial	324	Title
Sun	27	1	a randomized, double-blind	572	Title
Ng	28	1	A Randomized Control Trial	1112	Title
Karupaiah	29	1	a double-blind randomized controlled trial	131	Title
Kien	30	1	subjects were randomly assigned	437	right	2
Rosqvist	31	1	was a double-blind, parallel-group, randomized trial.	2356	Abstract
Tholstrup	32	1	A controlled double-blinded, randomized	1426	Abstract
Voon	33	1	A randomized-crossover intervention	1451	Abstract
Teng	34	1	completed a randomized,	385	Abstract
Utarwuthipong	35	1	given to each participant in a random order	97	right	2
Mensink	36	1	in random order	617	Abstract
Vega-López	37	1	provided in random	55	right	1
Thijssen	38	1	consumed in random order	510	Abstract
Gill	40	1	in random order	47	Abstract
Cater	41	1	In a randomized	41	Abstract
Hunter	42	1	in a randomized	408	Abstract
Snook	43	1	were assigned in random order	597	Abstract
Müller	44	1	The diets were given in random	884	left	2
Schwab	45	1	provided to the study subjects in randomized order	1704	left	3
Cater	46	1	In a randomized, crossover	41	Abstract
Sundram	47	1	The study used a double-blind randomized	515S	left	2
Schwab	48	1	according to a randomized	143	Abstract
Temme	49	1	consumed in random	897	Abstract
Choudhury	50	1	a randomized	1043	Abstract
Sundram	51	1	two fat substitutions in random order	180	right	3
Nestel	52	1	diets in random order	656	Abstract
Zock	53	1	in random order	567	Abstract
Denke	54	1	in random order.	895	Abstract
Ng	55	1	Subjects from each stratum were then randomly assigned	1016S	left	3
Bonanome	56	1	diets were used in random order	1244	Abstract
Mattson	57	1	diets was in random order	195	left	2
Baudet	58	1	Groups HI and H2 were selected at random	456	Abstract
Lv	67	1	A randomized controlled trial with	1353	Abstract
		Criterion II
		1-score	Verbatim text	Page	Column	Paragraph
van Rooijen	16	1	The randomization list, which was generated by an independent biostatician	805	right	1
Stonehouse	26	1	generated by an individual independent to study allocations.	325	right	3
Sun	27	0
Ng	28	0
Karupaiah	29	0
Kien	30	0
Rosqvist	31	0
Tholstrup	32	0
Voon	33	0
Teng	34	0
Utarwuthipong	35	0
Mensink	36	0
Vega-López	37	0
Thijssen	38	0
Gill	40	0
Cater	41	0
Hunter	42	0
Snook	43	0
Müller	44	0
Schwab	45	0
Cater	46	0
Sundram	47	0
Schwab	48	0
Temme	49	0
Choudhury	50	0
Sundram	51	0
Nestel	52	0
Zock	53	0
Denke	54	0
Ng	55	0
Bonanome	56	0
Mattson	57	0
Baudet	58	0
Lv	67	0
		Criterion IIIa					Criterion IIIb						Please note:
		1-score	Verbatim text	Page	Column	Paragraph	1-score	Verbatim text	Page	Column	Paragraph		The distinction of Criterion III into a/b reflects the required blinding of at least two out of the three groups: trial participants trial personnel or trial outcome assessors
van Rooijen	16	1	blind ... investigators				1	blind participants
Stonehouse	26	0					0
Sun	27	1	a randomized, double-blind	572	Title		1	a randomized, double-blind	572	Title
Ng	28	1	to blind both investigators and subjects	4			1	to blind both investigators and subjects	4
Karupaiah	29	1	a double-blind randomized controlled trial	131	Title		1	a double-blind randomized controlled trial	131	Title
Kien	30	0					0
Rosqvist	31	1	was a double-blind, parallel-group, randomized trial.	2356	Abstract		1	was a double-blind, parallel-group, randomized trial.	2356	Abstract
Tholstrup	32	1	A controlled double-blinded, randomized	1426	Abstract		1	A controlled double-blinded, randomized	1426	Abstract
Voon	33	0					0
Teng	34	1	single-blind, crossover study	385	Abstract		0
Utarwuthipong	35	0					0
Mensink	36	1	blind the subjects and the investigators	618	right	3	1	blind the subjects and the investigators	618	right	3
Vega-López	37	0					0
Thijssen	38	1	blind the subjects	511	right	2	0
Gill	40	1	The subjects were blinded to the study diets, as were the scientists who undertook the sample analyses.	48	right	1	1	The subjects were blinded to the study diets, as were the scientists who undertook the sample analyses.	48	right	1
Cater	41	1	single-blind	42	left	2	0
Hunter	42	0					0
Snook	43	0					0
Müller	44	0					0
Schwab	45	0					0
Cater	46	0					0
Sundram	47	1	The study used a double-blind randomized	515S	left	2	1	The study used a double-blind randomized	515S	left	2
Schwab	48	0					0
Temme	49	1	blind the subjects,	899	left	3	0
Choudhury	50	0					0
Sundram	51	1	In a double-blind crossover study	179	Abstract		1	In a double-blind crossover study	179	Abstract
Nestel	52	0					0
Zock	53	1	subjects were blinded	569	left	3	0
Denke	54	0					0
Ng	55	1	doubleblind	1016S	left	3	1	doubleblind	1016S	left	3
Bonanome	56	0					0
Mattson	57	0					0
Baudet	58	0					0
Lv	67	1	single-blind	3	right	2	0
		Criterion IV
		1-score	Verbatim text	Page	Column	Paragraph
van Rooijen	16	0
Stonehouse	26	0
Sun	27	1	characteristics of the final 100 participants	575	right	2
Ng	28	0
Karupaiah	29	0
Kien	30	0
Rosqvist	31	0
Tholstrup	32	0
Voon	33	0
Teng	34	0
Utarwuthipong	35	0
Mensink	36	0
Vega-López	37	0
Thijssen	38	0
Gill	40	0
Cater	41	0
Hunter	42	0
Snook	43	0
Müller	44	0
Schwab	45	0
Cater	46	0
Sundram	47	0
Schwab	48	0
Temme	49	0
Choudhury	50	0
Sundram	51	0
Nestel	52	0
Zock	53	0
Denke	54	0
Ng	55	0
Bonanome	56	0
Mattson	57	0
Baudet	58	0
Lv	67	0
1.2.		Criterion I-IV/Corroboration "C" level 1-4
Trial		C0	I	C1	II	C2	III	C3	IV	Total (C4)
van Rooijen	16	1	1	1	1	1	1	1	0	0
Stonehouse	26	1	1	1	1	1	0	0	0	0
Sun	27	1	1	1	0	0	1	0	1	0
Ng	28	1	1	1	0	0	1	0	0	0
Karupaiah	29	1	1	1	0	0	1	0	0	0
Kien	30	1	1	1	0	0	0	0	0	0
Rosqvist	31	1	1	1	0	0	1	0	0	0
Tholstrup	32	1	1	1	0	0	1	0	0	0
Voon	33	1	1	1	0	0	0	0	0	0
Teng	34	1	1	1	0	0	0	0	0	0
Utarwuthipong	35	1	1	1	0	0	0	0	0	0
Mensink	36	1	1	1	0	0	1	0	0	0
Vega-López	37	1	1	1	0	0	0	0	0	0
Thijssen	38	1	1	1	0	0	0	0	0	0
Gill	40	1	1	1	0	0	1	0	0	0
Cater	41	1	1	1	0	0	0	0	0	0
Hunter	42	1	1	1	0	0	0	0	0	0
Snook	43	1	1	1	0	0	0	0	0	0
Müller	44	1	1	1	0	0	0	0	0	0
Schwab	45	1	1	1	0	0	0	0	0	0
Cater	46	1	1	1	0	0	0	0	0	0
Sundram	47	1	1	1	0	0	1	0	0	0
Schwab	48	1	1	1	0	0	0	0	0	0
Temme	49	1	1	1	0	0	0	0	0	0
Choudhury	50	1	1	1	0	0	0	0	0	0
Sundram	51	1	1	1	0	0	1	0	0	0
Nestel	52	1	1	1	0	0	0	0	0	0
Zock	53	1	1	1	0	0	0	0	0	0
Denke	54	1	1	1	0	0	0	0	0	0
Ng	55	1	1	1	0	0	1	0	0	0
Bonanome	56	1	1	1	0	0	0	0	0	0
Mattson	57	1	1	1	0	0	0	0	0	0
Baudet	58	1	1	1	0	0	0	0	0	0
Lv	67	1	1	1	0	0	0	0	0	0
